# Supplementary material for: Potential role for microRNA-16 (miR-16) and microRNA-93 (miR-93) in diagnosis and prediction of disease progression in mycosis fungoides in Egyptian patients
Source: PLoS One. 2019 Oct 24;14(10):e0224305. doi: 10.1371/journal.pone.0224305 (PMC6812867; doi:10.1371/journal.pone.0224305)
Supplement: S1 Table — Raw data representing the age, gender, miR-16 and miR-93 expression, Bcl-2 and Survivin expression as well as the clinical and pathological stages of MF cases. (XLSX) [file pone.0224305.s001.xlsx]

## Sheet: Sheet1
Number	Gender	Age	mir-16	mir-93	Bcl2	Survivin	Clinical stage	Pathological stage
	MF
1	male	73	4.65893	0.753147	+	++	IB	early
2	male	60	13.8007	0.794253	-	+++	IIA	Late
3	male	47	0.831238	0.80534	+	+	IA	Early
4	male	16		0.818471	+	+	IB	Early
5	male	61	1.58008	0.803481	-	+	IA	Early
6	male	70	21.9072	0.648122	+	-	IIB	Late
7	male	58	2.18354	0.699471	+	+	IB	early
8	female	50	0.400535	0.242771	+	++	IA	Early
9	female	29	15.8895	0.717476	+	+++	IIB	Late
10	female	65	1.77358	1.28135	++	++	IB	Early
	Control
1	female	35	1.70133	1	+	+		control
2	female	42	0.708742	1.26664	+	+		control
3	female	27	1.1487	1.13892	+	+		control
4	female	33	1.43395	1.29624	+	+		control
5	female	29	1.45397	1.16824	+	+		control
	Eczema
1	female	24	0.664343	0.683495	+	+		Eczema
2	female	22	2.2868	0.669429	+	++		Eczema
3	male	49	1.63959	0.600471	+	++		Eczema
4	male	55	4.20858	0.824164	+	+		Eczema
5	male	47	8.24393	0.660213	+	+		Eczema
6	male	36	1.70921	0.601931	+	++		Eczema
7	female	27	8.263	1.33886	+	+		Eczema
8	female	19	1.30737	1.27545	+	++		Eczema
9	female	29	5.35171	1.02434	+	++		Eczema
10	female	35	1.24545	1.17094	+	+		Eczema
11	male	52	2.53737	1.2492	+	+		Eczema
12	male	63	1.07053	1.20944	+	++		Eczema
